# Supplementary material for: One Scaffold, Two Conformations: The Ring-Flip of the Messenger InsP8 Occurs under Cytosolic Conditions
Source: Biomolecules. 2023 Apr 4;13(4):645. doi: 10.3390/biom13040645 (PMC10135964; doi:10.3390/biom13040645)
Supplement: Supplementary file 1 [file biomolecules-13-00645-s001.zip]

Archive with 1 entries (1 files):
- biomolecules-2283249-supplementary.pdf
